# Supplementary material for: Regulation of Glycosylphosphatidylinositol-Anchored Protein (GPI-AP) Expression by F-Box/LRR-Repeat (FBXL) Protein in Wheat (Triticum aestivum L.)
Source: Plants (Basel). 2021 Aug 5;10(8):1606. doi: 10.3390/plants10081606 (PMC8397982; doi:10.3390/plants10081606)
Supplement: Supplementary file 1 [file plants-10-01606-s001.zip]

Archive with 1 entries (1 files):
- plants-1304391-supplementary.pdf
